# Supplementary material for: Diversification of Sinorhizobium populations associated with Medicago polymorpha and Medicago lupulina in purple soil of China
Source: Front Microbiol. 2023 Jan 4;13:1055694. doi: 10.3389/fmicb.2022.1055694 (PMC9846747; doi:10.3389/fmicb.2022.1055694)
Supplement: Supplementary file 8 [file Table_1.XLSX]

## Sheet: Table S1
Supplementary Table S1. The strains nucleic acid sequence accession numbers used in this study
Gene name	16S rDNA (1400bp)	recA (500-800bp)	atpD (1100bp)	dnaK (1100bp)	glnA (1200bp)	gyrB (700bp)	nifH (500bp)	nodC (400bp)
SWF67394	MG729798	MT863801	MH024463	MH083172	MH315974	MH315997	MH423027	MT863821
SWF67409	MG729799	MT863804	MH024465	MH083175	MH315977	MH316000	MH423030	MT863824
SWF66437	FJ947101	MT863797	MH024459	MH083184	MH315972	MH315993	MH423023	MT863826
SWF67523	MG729800	MT863809	MH024471	MH083180	MH315982	MH316005	MH423035	MT863830
SWF67350	FJ947102	MT863799	MH024461	MH083185	MH315986	MH315995	MH423025	MT863819
SWF65114	MG729786	MT863793	MH024455	MH083168	MH315987	MH315989	MH423019	MT863814
SWF67436	MG729794	MT863805	MH024466	MH083176	MH315978	MH316001	MH423031	MT863825
SWF67303	MG729790	MT863798	MH024460	MH083170	MH315985	MH315994	MH423024	MT863818
SWF67403	MG729792	MT863802	MH024464	MH083173	MH315975	MH315998	MH423028	MT863822
SWF67405	MG729793	MT863803	MH113853	MH083174	MH315976	MH315999	MH423029	MT863823
SWF67487	MG729795	MT863806	MH024468	MH083177	MH315979	MH316002	MH423032	MT863827
SWF67497	MG729796	MT863807	MH024469	MH083178	MH315980	MH316003	MH423033	MT863828
SWF67534	MG729797	MT863808	MH024470	MH083179	MH315981	MH316004	MH423034	MT863829
SWF65116	MG729787	MT863794	MH024456	MH083182	MH315988	MH315990	MH423020	MT863815
SWF66332	MG729788	MT863795	MH024457	MH083183	MH315984	MH315991	MH423021	MT863816
SWF67371	MG729791	MT863800	MH024462	MH083171	MH315973	MH315996	MH423026	MT863820
SWF66436	MG729789	MT863796	MH024458	MH083169	MH315971	MH315992	MH423022	MT863817
SWF65107	MG816461	MT863792	MH024472	MH083181	MH315983.	MH316006	MH423036	MT863831
SWF67479	MW250203	MT863791	MW250451	MW250463	MW250460	MW250457	MW250454	MT863834
SWF67477	MW250202	MT863790	MW250450	MW250462	MW250459	MW250456	MW250453	MT863833
SWF67470	MW250201	MT863789	MW250449	MW250461	MW250458	MW250455	MW250452	MT863832
HBU65332	MT863810	MT863810	MT863839	MT863843	MT863847	MT863851	MT863855	MT863835
HBU65334	MT863811	MT863811	MT863840	MT863844	MT863848	MT863852	MT863856	MT863836
SWF67343	MT863812	MT863812	MT863841	MT863845	MT863849	MT863853	MT863857	MT863837
SWF67370	MT863813	MT863813	MT863842	MT863846	MT863850	MT863854	MT863858	MT863838
CCBAU71714T				OL800560	OL800562	OL800561

## Sheet: Table S2
SupplementaryTable S2. Detailed information of soil samples
ID	Latitude (oN)	Longitude (oE)	Altitude (m)	Annual precipitation (mm)	Annual temperature (℃)	No. rhizobial isolations	Species genotypes/IGS type	Detailed address (in Chinese)	Habitat	Host Plant	County	OM (g/kg)	Nit (mg/kg)	Pho (mg/kg)	Pot (mg/kg)	pH	Na+ (mg/kg)	Ca2+ (mg/kg)	Mg2+ (mg/kg)	HCO3- (mg/kg)	Cl- (mg/kg)	SO42- (mg/kg)
Kx	25.3633	102.98	1930	1083.48	13.3817	4	S.medicae genotype Ⅰ/A	昆明大板桥镇小哨	Farmland	M.polymorpha	Dabanqiao	32.83	124.78	17.75	210.8	5.5	54.58	67.42	24.09	46.48	40.43	30.24
Lj1	25.1766	102.104	1570	1333.02	17.0783	6	S.medicae genotype Ⅰ/A	禄丰县金山镇东侧小河旁田地	Farmland	M.polymorpha	Jinshang	12.09	45.08	5.17	93.26	7.65	24.71	55.25	30.41	37.04	30.77	22.56
Lj2	25.1641	102.061	1571	1333.02	17.0783	5	S.medicae genotype Ⅰ/A	禄丰县金山镇东侧小河边田地	Farmland	M.polymorpha	Jinshang	22.67	75.67	9.15	192.76	7.55	46.05	47.71	30.92	37.04	40.21	14.4
Lj3	25.1533	102.305	1575	1333.02	17.0783	5	S.medicae genotype Ⅰ/A	禄丰县金山镇东侧河边田地	Farmland	M.polymorpha	Jinshang	16.41	59.57	8.33	158.15	7.31	54.58	65.23	33.99	43.58	30.77	25.92
Lj4	25.1779	102.085	1565	1333.02	17.0783	3	S.medicae genotype Ⅰ/A	禄丰县金山镇路边小河旁	Farmland	M.polymorpha	Jinshang	13.11	38.64	8.05	184.11	7.13	135.64	66.94	40.98	38.01	50.1	22.08
Lll	25.0368	102.157	1600	1314.34	17	3	S.medicae genotype Ⅰ/A	禄丰县腰站炼象关关外200m菜地中	Farmland	M.polymorpha	Yaozhan	24.23	94.99	18.2	58.65	7.53667	41.78	69.37	37.06	38.25	30.55	14.88
Ll2	25.0328	102.136	1635	1314.34	17	2	S.medicae genotype Ⅰ/A	禄丰县腰站炼象关关外200m田埂	Farmland	M.polymorpha	Yaozhan	40.18	143.29	6.5	205.45	7.52667	24.71	94.69	41.84	38.25	40.87	37.44
Ll3	25.0159	102.127	1600	1314.34	17	1	S.medicae genotype Ⅰ/A	禄丰县腰站炼象关关外稻田500m	Farmland	M.polymorpha	Yaozhan	42.9	161	3.66	123.54	7.49	46.05	131.2	51.39	44.55	60.43	69.12
Ll4	25.0194	102.157	1620	1314.34	17	2	S.medicae genotype Ⅰ/A	禄丰县腰站炼象关关外梯田间坡上	Farmland	M.polymorpha	Yaozhan	20.27	88.55	2.98	41.35	7.33	7.65	59.64	38.08	34.86	30.77	13.92
Ll5	25.0313	102.097	1610	1314.34	17	3	S.medicae genotype Ⅰ/A	禄丰县腰站烁象关水渠旁路边	Farmland	M.polymorpha	Yaozhan	8.23	19.32	4.62	71.63	7.5	80.18	83	33.99	46.48	80.42	17.28
Ly1	25.0401	102.121	1642	1183.76	15.7917	3	S.medicae genotype Ⅰ/A	禄丰县腰站乡杨家庄村外稻田间	Farmland	M.polymorpha	Yaozhan	10.21	24.15	6.82	110.57	7.67333	71.65	91.52	29.72	52.53	40.87	23.04
Ly2	25.0104	102.19	1640	1183.76	15.7917	5	S.medicae genotype Ⅰ/A	禄丰县腰站乡杨家庄村外路北稻田坡上	Farmland	M.polymorpha	Yaozhan	10.21	20.93	4.21	149.5	7.57667	37.51	100.53	32.79	43.58	50.32	53.76
Ly3	25.0381	102.193	1600	1183.76	15.7917	4	S.medicae genotype Ⅰ/A	禄丰县腰站乡杨家庄村外路北坡上玉米地	Farmland	M.polymorpha	Yaozhan	74.99	84.22	13	129.49	7.37	16.18	63.53	26.65	38.25	30.55	18.24
Ly4	25.0595	102.149	1630	1183.76	15.7917	2	S.medicae genotype Ⅰ/A	禄丰县腰站乡杨家庄村外路北稻田埂上	Farmland	M.polymorpha	Yaozhan	70.3	227.7	8.7	175.91	7.64	20.45	76.43	29.21	47.45	30.77	13.44
Ly5	25.0328	101.221	1611	1183.76	15.7917	2	S.medicae genotype Ⅰ/A	禄丰县腰站乡杨家庄村外路边稻田里	Farmland	M.polymorpha	Yaozhan	10.55	20.93	12.3	149.5	7.39333	75.91	127.79	39.11	43.58	80.64	35.52
Cd1	25.0681	101.668	1867	1290.4	16.2758	1	S.medicae genotype Ⅰ/A	楚雄市苍岭镇戴家屯稻田公路旁小寨山	Farmland	M.polymorpha	Cangling	66.29	120.87	30	37.02	7.12	7.65	80.33	17.78	43.09	30.99	24.48
Cd2	25.0503	101.661	1850	1290.4	16.2758	1	S.medicae genotype Ⅰ/A	楚雄市苍岭镇戴家屯公路边小寨山	Farmland	M.polymorpha	Cangling	63.41	115.41	5.17	58.65	7.55333	58.85	65.72	31.43	52.29	30.55	24.48
Cd3	25.0616	101.762	1832	1290.4	16.2758	1	S.medicae genotype Ⅰ/A	楚雄市苍岭镇戴家屯田埂边小寨山	Farmland	M.polymorpha	Cangling	49.14	198.03	25	28.37	7.83	20.45	85.19	28.19	31.96	30.77	26.88
Cb1	25.0646	101.663	1890	1226.21	16.44	1	S.medicae genotype Ⅰ/A	楚雄市苍岭镇饱满街西边地里	Farmland	M.polymorpha	Cangling	54.95	178.71	9.15	257.65	6.72	24.71	63.53	25.46	44.55	40.21	25.44
Cb2	25.0928	101.677	1880	1226.21	16.44	1	S.medicae genotype Ⅰ/A	楚雄市苍岭镇饱满街西侧田梗	Farmland	M.polymorpha	Cangling	8.31	19.32	2.29	71.63	6.69	50.31	113.67	46.78	9.68	40.21	27.84
Cb3	25.0977	101.606	1878	1226.21	16.44	1	S.medicae genotype Ⅰ/A	楚雄市苍岭镇饱满街东边田野	Farmland	M.polymorpha	Cangling	9.62	17.71	2.29	50	6.72	84.45	55.98	35.01	32.68	80.42	36.96
Cb4	25.0453	101.634	1869	1226.21	16.44	2	S.medicae genotype Ⅰ/A	楚雄市苍岭镇饱满街美华酒店后菜地	Farmland	M.polymorpha	Cangling	32.4	103.04	36.31	162.48	7.56333	67.38	97.61	46.61	39.22	30.99	47.04
Cb5	24.0869	101.703	1830	1226.21	16.44	2	S.medicae genotype Ⅰ/A	楚雄市苍岭镇戴家屯田埂边小寨山	Farmland	M.luplina	Cangling	40.35	77.98	8.1	150.59	7.82667	37.51	51.85	16.41	41.88	40.21	20.16
Cd4	24.9922	101.643	1821	1290.4	16.2758	1	S.medicae genotype Ⅰ/A	楚雄市苍岭镇饱满街村落	Wild field	M.polymorpha	Cangling	5.96	19.32	1.74	80.28	6.14	7.65	23.85	15.39	14.53	30.55	17.28
Kj1	24.4415	102.844	1749	1083.48	16.77	3	S.medicae genotype Ⅰ/A	昆明市江川县江川镇1	Wild field	M.luplina	Jiangchuan	21.81	77.28	17.38	136.52	7.28333	3.2	46.46	29.81	11.79	40.43	10.56
							S. meliloti genotype Ⅰ/C
Cd5	24.9793	101.727	1832	1290.4	16.2758	1	S.medicae genotype Ⅱ/B	楚雄市苍岭镇戴家屯田埂边小寨山	Wild field	M.polymorpha	Cangling	27.81	72.45	8.19	210.06	7.28	24.71	60.37	20.68	38.74	30.99	14.4
Yp1	24.7867	97.8539	880	1877.24	20.8417	6	S. meliloti genotype Ⅰ /C	德宏州盈江县平原镇1	Farmland	M.polymorpha	Yingjiang	57	132.1	37.75	91	5.62	3.6	5.65	22.39	33.17	30.55	29.76
Yp2	24.7113	97.9326	800	1877.24	20.8417	2	S. meliloti genotype Ⅰ/C	德宏州盈江县平原镇2	Farmland	M.polymorpha	Yingjiang	52	148.53	32.7	120.5	5.51	3.5	6.66	31.77	36.56	23.32	25.32
Ky1	24.8782	103.135	1547	914.66	17.3	1	S. meliloti genotype Ⅰ/C	昆明市宜良县西毛营西北	Wild field	M.luplina	Yiliang	46.75	189.98	23	210.06	7.54333	4.35	5.19	25.4	32.26	30.32	6.72
Ky2	24.7887	103.14	1550	914.66	17.3	2	S. meliloti genotype Ⅰ /C	昆明市宜良县西毛营南	Wild field	M.luplina	Yiliang	27.2	99.82	15	210.6	7.29333	22.77	122.42	38.3	25.44	30.32	26.88
Ky3	24.8877	103.135	1569	914.66	17.3	1	S. meliloti genotype Ⅰ /C	昆明市宜良南羊西毛营西北1	Farmland	M.luplina	Yiliang	37.19	119.31	16.28	153.83	7.50333	8.04	53.34	34.06	47.46	30.32	13.44
Ky4	24.8982	103.154	1570	914.66	17.3	1	S. meliloti genotype Ⅰ /C	昆明市宜良南羊西毛营西北2	Farmland	M.luplina	Yiliang	56.18	170	15.32	145.17	7.39333	4.35	13.18	28.18	33.19	30.32	12.48
Kj 2	24.3688	102.737	1752	1290.4	16.77	3	S. meliloti rgenotype Ⅰ/C	昆明市江川县江川镇2	Wild field	M.luplina	Jiangchuan	30.14	112.7	10.11	136.52	7.34667	3.1	59.07	29.16	30.71	40.43	20.16
Cb6	24.1329	101.642	1867	1226.21	16.44	1	S. meliloti genotype Ⅰ /C	楚雄市苍岭镇饱满街湖边	Wild field	M.luplina	Cangling of Chuxiong	36.87	46.79	6.3	136.52	7.58333	33.25	57.69	22.22	46.48	30.99	24
Cb7	24.1199	101.576	1899	1226.21	16.44	2	S. meliloti genotype Ⅰ /C	楚雄市苍岭镇饱满街村	Wild field	M.luplina	Cangling of Chuxiong	10.52	46.69	10.8	158.15	7.81667	7.65	27.99	17.27	44.55	30.55	10.56
Lj5	25.1863	101.963	1570	1333.02	17.0783	2	S. meliloti genotype Ⅰ /C	禄丰县金山镇侏罗纪街村	Wild field	M.luplina	Jinshan of Lufeng	14.11	46.69	7.6	210.06	7.69333	75.91	138.99	40.3	31.23	80.86	68.16
Lj6	25.1151	102.029	1572	1333.02	17.0783	2	S. meliloti genotype Ⅰ /C	禄丰县金山镇河对岸村落	Wild field	M.luplina	Jinshan of Lufeng	5.04	30.59	5.17	132.2	7.25667	80.18	34.81	34.16	44.06	30.32	28.8
Yp3	24.6913	97.9189	900	1877.24	20.8417	2	S. meliloti genotype Ⅱ /D	德宏州盈江县平原镇2	Wild field	M.polymorpha	Yijiang	11.33	79.7	34.01	119.19	5.51	3.2	5.3	21.5	13.2	21.32	32.1
Ky5	24.9149	103.196	1550	914.66	17.3	1	S. meliloti genotype Ⅲ /E	昆明市宜良县西毛营西北	Wild field	M.luplina	Yiliang	27.23	93.38	5.72	184.11	7.11667	33.83	38.44	37.65	32.26	40.43	15.84

## Sheet: Table S3
Supplementary Table S3. Mean ANOVA of environment conditions between farmlands and natural ecosystems
Group	Mean (farmland)	SD (farmland)	Mean (Wild field)	SD (Wild field)	P-value	Sign.
OM (g/kg)	34.67	21.76	22.05	12.39	0.06	**
AN (mg/kg)	97.4	60.58	76.36	43.85	0.271
AP (mg/kg)	12.96	10.61	12.49	8.81	0.892
AK (mg/kg)	125.24	60.22	158.52	42.46	0.082	**
pH (mg/kg)	7.28	0.65	7.27	0.563	0.937
Cl- (mg/kg)	41.01	16.33	36.76	14.45	0.43
SO42- (mg/kg)	26.89	13.22	22	15.95	0.312
Na+ (mg/kg)	41.05	31.5	23.31	26.9	0.089	**
Ca2+(mg/kg)	70.11	31.5	51.31	39.74	0.112
Mg2+(mg/kg)	32.75	8.37	27.82	8.19	0.087	**
HCO3-(mg/kg)	39.84	8.31	29	12.79	0.003	***

## Sheet: Table S4
Supplementary Table S4. Summary of the range of Soil physiochemical meters for two rhizobial species grow
Group	Sinorhizobium medicae	Sinorhizobium meliloti
OM（g/kg）	5.96-74.99	5.04-57
AN（mg/kg）	17.71-227.7	30.59-189.98
AP（mg/kg）	1.74-36.31	5.17-37.75
AK（mg/kg）	28.37-257.65	91-210.06
pH（mg/kg）	5.5-7.85	5.51-7.82
Cl-（mg/kg）	30.55-80.64	21.32-80.86
SO42-（mg/kg）	10.56-69.12	6.72-68.16
Na+（mg/kg）	3.2-135.64	3.1-80.18
Ca2+（mg/kg）	23.85-131.2	5.19-138.99
Mg2+（mg/kg）	15.39-51.39	17.27-40.3
HCO3-（mg/kg）	9.68-52.53	21.32-80.86
